# Supplementary material for: Kreon® (Creon®) vs. Lipancrea®: In Vitro Comparison of Two Encapsulated Pancreatin Preparations
Source: Pharmaceuticals (Basel). 2022 Dec 16;15(12):1570. doi: 10.3390/ph15121570 (PMC9784799; doi:10.3390/ph15121570)
Supplement: Supplementary file 1 [file pharmaceuticals-15-01570-s001.zip]

Archive with 1 entries (1 files):
- pharmaceuticals-2045630-supplementary.pdf
